# Supplementary material for: Diagnostic Yield of TEE in Patients with Cryptogenic Stroke and TIA with Normal TTE: A Systematic Review and Meta-Analysis
Source: Neurol Int. 2021 Dec 1;13(4):659–70. doi: 10.3390/neurolint13040063 (PMC8706810; doi:10.3390/neurolint13040063)
Supplement: Supplementary file 1 [file neurolint-13-00063-s001.zip]

Archive with 1 entries (1 files):
- neurolint-1263220-supplementary.pdf
